# Supplementary material for: Mitogenomic Characterization and Phylogenetic Expansion of Tribe Coccinellini (Coleoptera: Coccinellidae)
Source: Ecol Evol. 2026 Mar 12;16(3):e73241. doi: 10.1002/ece3.73241 (PMC13093454; doi:10.1002/ece3.73241)
Supplement: Supplementary file 1 — Data S1: Supporting Information. [file ECE3-16-e73241-s001.zip]

Archive with 2 entries (2 files):
- Amino_Acid_alignments.zip
- Nucleotide_alignements.zip
